# Supplementary material for: Oxidative Balance Score and New-Onset Type 2 Diabetes Mellitus in Korean Adults without Non-Alcoholic Fatty Liver Disease: Korean Genome and Epidemiology Study-Health Examinees (KoGES-HEXA) Cohort
Source: Antioxidants (Basel). 2024 Jan 16;13(1):107. doi: 10.3390/antiox13010107 (PMC10812514; doi:10.3390/antiox13010107)
Supplement: Supplementary file 1 [file antioxidants-13-00107-s001.zip]

Archive with 1 entries (1 files):
- antioxidants-2750001-supplementary.pdf
